# Supplementary material for: Leptospiral dissemination is restrained by liver macrophages through Clec4d-driven capture via C/EBPβ activation
Source: PLoS Pathog. 2026 May 13;22(5):e1014232. doi: 10.1371/journal.ppat.1014232 (PMC13189408; doi:10.1371/journal.ppat.1014232)
Supplement: S2 Table — The table presents candidate transcription factors (TFs) that are computationally predicted to interact with the regulatory region of the mouse Clec4d gene. (XLSX) [file ppat.1014232.s008.xlsx]

## Sheet: Sheet1
Table 2:ChEA Transcription Factor Targets
source	source_desc	source_id	target	target_desc	target_id	weight
GeneSym	NA	GeneID	GeneSym	NA	GeneID	weight
CLEC4D	na	338339	RUNX1	na	861	1
CLEC4D	na	338339	MYC	na	4609	1
CLEC4D	na	338339	SPI1	na	6688	1
CLEC4D	na	338339	PPARG	na	5468	1
CLEC4D	na	338339	GATA2	na	2624	1
CLEC4D	na	338339	GFI1B	na	8328	1
CLEC4D	na	338339	TAL1	na	6886	1
CLEC4D	na	338339	TRIM28	na	10155	1
CLEC4D	na	338339	SOX17	na	64321	1
CLEC4D	na	338339	HOXB4	na	3214	1
CLEC4D	na	338339	MECOM	na	2122	1
CLEC4D	na	338339	MYB	na	4602	1
CLEC4D	na	338339	LMO2	na	4005	1
CLEC4D	na	338339	LYL1	na	4066	1
CLEC4D	na	338339	MEIS1	na	4211	1
CLEC4D	na	338339	RCOR1	na	23186	1
CLEC4D	na	338339	CEBPB	na	1051	1
CLEC4D	na	338339	HTT	na	3064	1
